# Supplementary material for: B7 Family Molecule VSIG4 Regulates Intestinal Anti-Enterohemorrhagic Escherichia coli Immunity by Altering Gut Flora Diversity
Source: Microorganisms. 2021 Aug 19;9(8):1769. doi: 10.3390/microorganisms9081769 (PMC8398431; doi:10.3390/microorganisms9081769)
Supplement: Supplementary file 1 [file microorganisms-09-01769-s001.zip]

Archive with 5 entries (3 files):
- microorganisms-1286196-supplementary/
- microorganisms-1286196-supplementary/Supplementary File/
- microorganisms-1286196-supplementary/Supplementary File/Difference test statistics table(Genus).xls
- microorganisms-1286196-supplementary/Supplementary File/Difference test statistics tableú¿Phylumú⌐.xls
- microorganisms-1286196-supplementary/Supplementary File/Supplementary File.pdf
