# Supplementary material for: B7 Family Molecule VSIG4 Regulates Intestinal Anti-Enterohemorrhagic Escherichia coli Immunity by Altering Gut Flora Diversity
Source: Microorganisms. 2021 Aug 19;9(8):1769. doi: 10.3390/microorganisms9081769 (PMC8398431; doi:10.3390/microorganisms9081769)
Supplement: Supplementary file 1 [file microorganisms-09-01769-s001.zip › microorganisms-1286196-supplementary/Supplementary File/Difference test statistics table(Genus).xls]

## Sheet: 两组差异检验统计表
Species name	Het-Mean(%)	Het-Sd(%)	KO-Mean(%)	KO-Sd(%)	Pvalue	Corrected pvalue(FDR)	Lower ci	Upper ci	Effectsize
g__Lactobacillus	53.35	22.29	53.25	35.32	0.9097	1	-25.27	23.7	0.1009
g__norank_f__Muribaculaceae	16.55	12.15	13.22	9.217	0.5205	1	-5.513	12.35	3.326
g__Dubosiella	14.85	24.09	1.025	2.976	0.2786	1	0.32	28.68	13.82
g__Rikenellaceae_RC9_gut_group	5.14	7.005	4.327	6.343	0.623	1	-5.093	6.261	0.812
g__Mycoplasma	1.993	3.314	4.602	14.14	0.3127	1	-12.86	3.244	-2.61
g__Bacteroides	1.006	1.139	4.474	6.388	0.7913	1	-7.643	0.1879	-3.468
g__Helicobacter	0.3879	0.5674	3.784	9.649	0.8196	1	-10.02	0.378	-3.396
g__norank_f__Oscillospiraceae	0.1829	0.2608	2.971	4.965	0.02508	0.5947	-6.347	-0.4657	-2.789
g__Alistipes	2.258	3.717	0.8129	0.9114	0.8499	1	-0.4102	4.014	1.446
g__Parabacteroides	0.4547	0.5468	1.833	3.749	0.9397	1	-4.046	0.2237	-1.379
g__Odoribacter	0.6585	1.453	1.081	2.51	0.4263	1	-2.347	1.128	-0.4226
g__Mucispirillum	0.3101	0.7827	1.281	3.763	0.7213	1	-3.626	0.6918	-0.9708
g__norank_f__F082	0.7265	1.046	0.5745	0.8423	0.7605	1	-0.582	0.955	0.1519
g__norank_f__Ruminococcaceae	0.08648	0.1634	1.177	3.354	0.579	1	-3.295	0.09267	-1.091
g__Alloprevotella	0.07907	0.1592	0.9896	1.498	0.1653	1	-1.873	-0.1717	-0.9105
g__Prevotellaceae_UCG-001	0.3855	0.5328	0.6066	0.7646	1	1	-0.7659	0.299	-0.2211
g__Akkermansia	0	0	0.9266	1.916	0.03498	0.5947	-2.155	-0.09512	-0.9266
g__norank_f__Paracaedibacteraceae	0.03706	0.06407	0.724	1.454	0.5049	1	-1.721	0.01853	-0.6869
g__Lachnospiraceae_NK4A136_group	0.2409	0.6015	0.3978	0.8721	0.9035	1	-0.8179	0.4435	-0.1569
g__norank_f__Rs-E47_termite_group	0.2965	0.6759	0.1705	0.2334	0.9377	1	-0.2014	0.5857	0.126
g__norank_f__norank_o__Rhodospirillales	0.09637	0.275	0.3472	0.6983	0.4811	1	-0.7463	0.1272	-0.2508
g__unclassified_f__Prevotellaceae	0.02347	0.0288	0.3756	0.6233	0.2483	1	-0.7487	-0.01483	-0.3521
g__Eubacterium_siraeum_group	0.2854	0.8852	0.07784	0.1789	0.8243	1	-0.1532	0.7883	0.2076
g__Paraprevotella	0.01359	0.0179	0.32	0.5196	0.08513	0.9649	-0.6658	-0.03583	-0.3064
g__norank_f__Mitochondria	0.05436	0.1019	0.2249	0.6854	0.6548	1	-0.6399	0.0976	-0.1705
g__Ureaplasma	0.1408	0.2807	0.1161	0.2617	0.4277	1	-0.194	0.231	0.02471
g__Candidatus_Saccharimonas	0.1927	0.2469	0.04571	0.04944	0.1832	1	0.01728	0.3138	0.147
g__Candidatus_Arthromitus	0.03954	0.05235	0.07042	0.1223	1	1	-0.1174	0.03831	-0.03088
g__Enterococcus	0.001235	0.003907	0.105	0.3278	0.5428	1	-0.3126	0.00247	-0.1038
g__norank_f__Eubacterium_coprostanoligenes_group	0.03089	0.08914	0.04448	0.07138	0.347	1	-0.08029	0.06179	-0.01358
g__Rikenella	0.06177	0.1379	0.01112	0.03107	0.1975	1	-0.009887	0.1483	0.05066
g__Tyzzerella	0.05189	0.1472	0.007413	0.01949	0.6191	1	-0.01235	0.1445	0.04447
g__Erysipelatoclostridium	0.008648	0.01936	0.0173	0.02552	0.3457	1	-0.02841	0.01112	-0.008648
g__norank_f__Lachnospiraceae	0.008648	0.02333	0.003706	0.008339	1	1	-0.006178	0.02224	0.004942
