# Supplementary material for: B7 Family Molecule VSIG4 Regulates Intestinal Anti-Enterohemorrhagic Escherichia coli Immunity by Altering Gut Flora Diversity
Source: Microorganisms. 2021 Aug 19;9(8):1769. doi: 10.3390/microorganisms9081769 (PMC8398431; doi:10.3390/microorganisms9081769)
Supplement: Supplementary file 1 [file microorganisms-09-01769-s001.zip › microorganisms-1286196-supplementary/Supplementary File/Difference test statistics tableú¿Phylumú⌐.xls]

## Sheet: 两组差异检验统计表
Species name	Het-Mean(%)	Het-Sd(%)	KO-Mean(%)	KO-Sd(%)	Pvalue	Corrected pvalue（FDR）	Lower ci	Upper ci	Effectsize
p__Firmicutes	71.27	11.95	63.87	29.24	0.6776	0.9097	-10.22	27.28	7.404
p__Bacteroidota	27.65	11.6	28.8	20.96	0.9097	0.9097	-15.17	13.78	-1.149
p__Campilobacterota	0.3879	0.5674	3.784	9.649	0.8196	0.9097	-9.836	0.3472	-3.396
p__Deferribacterota	0.3101	0.7827	1.281	3.763	0.7213	0.9097	-3.572	0.672	-0.9707
p__Proteobacteria	0.1878	0.3234	1.296	1.955	0.2104	0.4909	-2.38	-0.0988	-1.108
p__Verrucomicrobiota	0	0	0.9266	1.916	0.03498	0.2449	-2.179	-0.09513	-0.9266
p__Patescibacteria	0.1927	0.2469	0.04571	0.04944	0.1832	0.4909	0.01483	0.3101	0.147
